# Supplementary material for: Arginine Methyltransferase PeRmtC Regulates Development and Pathogenicity of Penicillium expansum via Mediating Key Genes in Conidiation and Secondary Metabolism
Source: J Fungi (Basel). 2021 Sep 27;7(10):807. doi: 10.3390/jof7100807 (PMC8537047; doi:10.3390/jof7100807)
Supplement: Supplementary file 1 [file jof-07-00807-s001.zip]

Archive with 1 entries (1 files):
- jof-1371315-Supplementary materials.pdf
